# Supplementary material for: Exploring the Mechanisms of Arsenic Trioxide (Pishuang) in Hepatocellular Carcinoma Based on Network Pharmacology
Source: Evid Based Complement Alternat Med. 2021 Nov 29;2021:5773802. doi: 10.1155/2021/5773802 (PMC8648446; doi:10.1155/2021/5773802)
Supplement: Supplementary Materials — Supplementary Table S1: arsenic trioxide targets. Supplementary Table S2: hepatocellular carcinoma targets. Supplementary Table S3: KEGG pathways (P < 0.05). [file 5773802.f1.zip]

Archive with 3 entries (3 files):
- 5773802.f1/Supplementary Table S1 (1).pdf
- 5773802.f1/Supplementary Table S2.pdf
- 5773802.f1/Supplementary Table S3.pdf
